# Supplementary material for: Pre-Injury Adversity, Functional Recovery, and Salivary microRNA Changes After a Dual-Task Exercise in Asians and Pacific Islanders with Mild Traumatic Brain Injury: A Feasibility Study
Source: Clin Pract. 2026 Mar 25;16(4):65. doi: 10.3390/clinpract16040065 (PMC13114543; doi:10.3390/clinpract16040065)
Supplement: Supplementary file 1 [file clinpract-16-00065-s001.zip]

Archive with 1 entries (1 files):
- clinpract-4104468-supplementary.pdf
